# Supplementary material for: Lithology Controls on Arbuscular Mycorrhizal Fungi Across Bulk Soil and Rock–Soil Interface
Source: Microorganisms. 2026 Apr 30;14(5):1023. doi: 10.3390/microorganisms14051023 (PMC13209840; doi:10.3390/microorganisms14051023)
Supplement: Supplementary file 1 [file microorganisms-14-01023-s001.zip]

Archive with 1 entries (1 files):
- microorganisms-4241106-supplementary.pdf
